# Supplementary material for: Genetic and Transcription Profile Analysis of Tissue-Specific Anthocyanin Pigmentation in Carrot Root Phloem
Source: Genes (Basel). 2021 Sep 22;12(10):1464. doi: 10.3390/genes12101464 (PMC8535259; doi:10.3390/genes12101464)
Supplement: Supplementary file 1 [file genes-12-01464-s001.zip]

Archive with 2 entries (2 files):
- Supplementary Figures S1-S9_Revised - Bannoud et al..pdf
- Supplementary Tables S1-S11 - Bannoud et at..xlsx
